# Supplementary material for: Dynamics of co-substrate pools can constrain and regulate metabolic fluxes
Source: eLife. 2023 Feb 17;12:e84379. doi: 10.7554/eLife.84379 (PMC10027320; doi:10.7554/eLife.84379)
Supplement: Figure 4—source code 1. [file elife-84379-fig4-code1.zip]

Archive with 2 entries (2 files):
- Supplementary File 2 Figure_4_branched_pathway_reversible.py
- __MACOSX/._Supplementary File 2 Figure_4_branched_pathway_reversible.py
